# Supplementary material for: Physical and Chemical Barriers in the Larval Midgut Confer Developmental Resistance to Virus Infection in Drosophila
Source: Viruses. 2021 May 12;13(5):894. doi: 10.3390/v13050894 (PMC8151258; doi:10.3390/v13050894)
Supplement: Supplementary file 1 [file viruses-13-00894-s001.zip]

Archive with 1 entries (1 files):
- viruses-1188178-supplementary.pdf
